# Supplementary material for: RIPK4 Downregulation Reduces ABCG2 Expression, Increasing BRAF-Mutated Melanoma Cell Susceptibility to Cisplatin- and Doxorubicin-Induced Apoptosis
Source: Biomolecules. 2024 Dec 10;14(12):1573. doi: 10.3390/biom14121573 (PMC11674099; doi:10.3390/biom14121573)
Supplement: Supplementary file 1 [file biomolecules-14-01573-s001.zip]

Archive with 1 entries (1 files):
- biomolecules-3304253-supplementary.pdf
